# Supplementary material for: Outcome Measures for Central Nervous System Evaluation in Myotonic Dystrophy Type 1 May Be Confounded by Deficits in Motor Function or Insight
Source: Front Neurol. 2018 Oct 2;9:780. doi: 10.3389/fneur.2018.00780 (PMC6176265; doi:10.3389/fneur.2018.00780)
Supplement: Supplementary File S1 — Raw results data. [file Table_1.XLS]

## Sheet: Sheet1
Age (years)	Gender [1 = female, 0 = male]	Control? [1 = DM1-affected, 0 = control]	Years of full time education	Smoking status	Body mass index (kg/m^2)	ePAL	logPAL	MAL	Variant repeats (by AciI digest)	Muscle Impairment Rating Scale (MIRS)	DEX questionnaire completed by self	DEX completed by relative or carer	DM1-ActivC centile	Beck Depression Inventory-II total	Fatigue Daytime Sleepiness Score (logit score)	Fatigue Daytime Sleepiness Scale (centile score )	SF-36 Pain Items (total)	McGill Pain scale (millimetres)	MDHI Group 1: Short Form subscale	MDHI Group 2: Mobility subscale	MDHI Group 3: Upper extremity function subscale	MDHI Group 4: Ability to do activities subscale	MDHI Group 5: Communication subscale	MDHI Group 6: Social satisfaction subscale	MDHI Group 7: Social performance subscale	MDHI Group 8: Fatigue subscale	MDHI Group 9: Pain subscale	MDHI Group 10: Myotonia subscale	MDHI Group 11: Gastrointestinal issues subscale	MDHI Group 12: Swallowing subscale	MDHI Group 13: Vision subscale	MDHI Group 14: Emotional issues subscale	MDHI Group 15: Sleep subscale	MDHI Group 16: Cognitive impairment subscale	MDHI Hearing subscale	MDHI Breathing subscale	MDHI Total	Stroop word task (T-score)	Stroop colour task (T-score)	Stroop colour-word task (T-score)	Stroop Interference (T-score)	D-KEFS Trailmaking: Trail 1 (scaled score)	D-KEFS Trailmaking: Trail 2 (scaled score)	D-KEFS Trailmaking: Trail 3 (scaled score)	D-KEFS Trailmaking: Trail 4 (scaled score)	D-KEFS Trailmaking: Trail 5 (scaled score)	D-KEFS Trailmaking: motor contrast score (scaled score)	FAS word association (number of words)	WASI-II block design standard score (T-score)
22	0	1	18	Y	23.7812	100	2	114	-	3	1	6	100	2	-5.122	0	3	9	2.87	1.66	1.87	2.71	4.91	0	0	0	8.1	0	7.14	0	6.85	0	4.02	0	0	0	2.08	43	44	56	63	12	13	14	13	12	11	32	58
22	1	1	18	N	28.2807	251	2.39967	276	+	1	11	17	100	7	-4.141	9	3	5	3.2	0	0	0	0	3.19	3.43	0	0	0	0	0	0	8.73	4.02	7.35	0	0	1.47	<15	19	33	66	7	10	11	12	10	12	24	57
23	1	1	17	N	24.3824	269	2.42975	435	-	2	18	7	93	2	-2.559	24	2	0	8.72	0	7.49	2.22	2.12	0	0	6.7	4.02	18.22	0	0	0	0	14.14	0	0	0	4.25	46	45	42	47	11	10	10	10	10	10	56	37
31	0	1	13	N	23.0716	150	2.17609	178	-	3	26	44	60	6	-1.636	33	4	11	10.25	1.76	19	33.11	15.52	16.06	2.57	31.7	14.63	8.07	0	25	0	7.05	31.95	14.4	0	0	15.34	18	18	32	51	1	1	1	1	1	10	15	21
32	1	1	14	N	28.089	198	2.29667	593	-	2	25	6	78	13	0.818	20	6	25	8.35	14.99	13.08	6.18	0	7.55	25.13	43.3	7.15	15.65	13.03	0	0	3.44	32.09	17.01	0	0	14.58	51	52	51	49	10	1	6	9	8	11	27	38
33	1	1	12	Y	39.8724	572	2.7574	904	-	4	23	22	46	15	0.138	49	5	11	59.88	66.02	63.83	45.34	53.66	73.87	43.58	42.35	27.66	0	65.75	83.33	18.64	30.64	49.37	20.62	50	100	48.22	42	28	45	53	9	7	5	2	1	11	35	25
33	1	1	17	N	18.9745	304	2.48287	516	-	4	19	16	75	14	-0.195	46	5	46	34.72	64.38	15.79	48.99	0	57.16	27.09	81.7	51.54	23.72	7.14	0	6.85	31.08	87.94	33.63	0	0	39.06	45	45	39	43	11	12	11	11	12	9	26	48
33	0	1	12	Y	22.4197	217	2.33646	249	+	2	52	22	88	37	0.488	52	7	32	57.75	26.26	40.48	41.82	60.32	52.81	41.5	75	54.91	46.95	75.78	22.13	50.06	72.47	87.94	36.86	50	50	52.78	49	49	62	60	8	12	12	13	9	14	37	46
36	0	1	11	Y	26.1277	158	2.19866	196	+	3	4	0	93	0	-1.636	33	3	0	0	0	0	0	6.57	0	0	0	0	0	0	0	0	0	0	0	0	0	0.27	44	38	ND	ND	10	1	5	3	11	2	26	42
36	1	1	17	N	16.6335	205	2.31175	541	-	4	6	24	81	8	-2.559	24	2	5	0	12.09	4.47	8.58	0	25.42	0	5.9	4.02	2.57	0	0	0	0	0	11.5	0	0	5.06	53	60	53	48	9	10	11	12	12	10	49	50
37	1	1	15	N		429	2.63246	569	-	2	19	31	100	2	-2.223	27	2	0	23.38	0	6.87	0	27.12	14.94	11.39	6.7	0	30.82	23.8	61.2	0	14.52	6.95	2.03	0	0	11.7	32	33	36	48	9	11	11	10	11	9	35	54
37	1	1	19	N	27.4077	186	2.26951	472	-	3	34	22	63	12	0.488	52	11	65	15.05	26.73	6.91	24.23	7.03	20.19	16.17	55.9	32.33	8.07	0	54.3	8.19	10.75	45.28	15.82	0	25	24.05	29	33	32	46	10	10	10	12	12	10	26	36
38	1	1	17	Y	25.4325	251	2.39967	544	-	2	16	14	100	7	-4.141	9	3	5	7.97	0	0	10.35	0	6.65	0	0	0	0	30.94	0	0	7.59	0	0	0	0	2.92	41	31	30	39	9	5	9	1	12	1	36	22
38	1	1	15	Ex	19.6072	269	2.42975	521	-	4	43	23	40	39	1.579	63	9	66	63.24	100	74.18	84.65	27.66	87.97	84.88	100	71.87	59.67	52.58	66.67	43.09	83.2	100	82.73	0	50	75.65	34	37	30	37	9	6	6	10	7	13	36	35
39	0	1	17.5	N		505	2.70329	857	-	4	35	19	49	10	-0.507	43	5	23	41.72	74.25	44.02	43.75	42.14	32.06	27.09	62.6	23.2	23.72	62.85	25	11.8	28.69	54.02	26.51	0	0	39.15	34	33	39	49	7	3	6	8	4	14	41	31
42	1	1	15	N		189	2.27646	650	-	4	17	6	36	8	-0.507	43	10	79	58.53	95.03	24.11	91.49	4.45	43.94	41.34	93.65	86.82	89.73	71.5	0	0	8.46	48.31	4.74	0	100	54.03	ND	ND	ND	ND	7	9	12	11	9	12	41	33
43	0	1	12	Y	20.6612	305	2.4843	618	-	3	36	ND	84	20	-1.92	30	3	8	14.33	0	8	7.2	23.13	15.48	0	31.7	9.6	15.65	0	18.1	26.77	2.26	34.77	11.34	0	25	14.57	35	51	61	61	10	11	11	13	9	14	27	44
43	1	1	13	N		158	2.19866	313	-	4	31	33	61	15	0.138	49	7	61	33.48	20.54	21.58	49.72	27.41	35.42	18.87	68.65	45.39	26.28	35.22	9.77	0	37.61	42.07	15.08	0	75	33.55	31	30	36	46	11	5	9	9	10	9	15	42
44	0	1	15	Ex	23.4493	136	2.13354	261	-	3	39	37	42	30	3.702	83	8	62	48.71	63.74	64.69	70.23	35.32	73.87	59.4	75	64.01	64.85	27.58	75	50	86.83	93.05	40.14	75	25	64.63	44	48	48	48	7	11	11	12	11	11	37	48
44	1	1	19	N	30.303	378	2.57749	619	-	4	12	15	88	8	-0.802	40	2	5	8.59	2.19	9.63	5.9	0	7.55	0	6.7	0	0	11.42	0	9.9	6.04	14.03	8.18	0	0	5.32	38	41	40	48	10	10	10	11	12	9	38	33
45	1	1	13	N	33.6455	355	2.55023	707	-	3	8	4	63	16	1.215	59	2	1	26.24	57.99	15.92	61.85	26.66	20.26	20.67	56.7	40.07	33.07	14.83	0	4.95	6.66	49.05	23.07	0	0	30.84	39	37	38	43	10	4	6	9	8	11	31	28
46	1	1	13	N	24.9135	175	2.24304	516	-	4	8	8	81	1	-2.223	27	6	32	0	1.9	0	0	0	0	0	0	7	0	0	0	0	0	0	0	0	0	0.52	43	37	41	46	10	4	5	12	9	13	36	47
48	1	1	16	Y	23.737	484	2.68485	919	-	4	28	ND	81	12	-0.507	43	7	42	20.67	29.04	18.52	27.71	20.42	20.26	0	56.7	31.09	5.14	65.52	0	4.95	23.49	14.39	41.14	0	50	24.79	34	29	27	35	11	7	1	1	8	3	34	24
50	0	1	11	N	23.1405	205	2.31175	489	-	3	2	6	56	10	-1.085	38	5	13	38.65	49.82	60.46	52.49	0	12.71	0	81.05	14.15	60.51	22.61	0	4.95	2.61	31.95	4.74	0	0	31.29	55	47	69	64	10	8	12	12	9	13	56	38
51	1	1	11	N	29.6419	218	2.33846	418	-	4	3	10	70	3	-0.802	40	2	0	17.21	34.82	29.51	35.6	5.91	7.55	0	25	19.06	38.88	0	9.77	8.19	2.47	27.82	3.45	0	0	18.55	35	41	42	44	7	5	8	10	11	9	30	34
51	1	1	17	N		115	2.0607	180	-	4	24	16	61	25	1.215	59	8	69	63.28	45.07	43.65	59.03	78.74	56.58	37.71	94.1	20.42	23.35	86.19	75	68.64	40.85	91.96	65.24	50	50	59.11	35	43	38	43	13	14	14	13	10	13	48	40
52	0	1	14	Y	21.8023	373	2.57171	644	-	2	4	15	88	2	-3.446	16	2	0	4.42	0	10.36	7.32	0	5.16	0	0	0	0	0	0	0	0	0	0	0	0	1.67	44	33	38	44	9	12	9	6	12	4	33	41
53	1	1	13	Ex	33.0078	232	2.36549	828	-	4	15	14	41	8	-0.802	40	9	56	54.64	87.45	60.83	68.75	4.91	57.48	31.13	93.3	75	55.5	11.19	81.9	11.8	52.76	28.03	16.53	0	25	52.03	46	29	50	54	6	5	12	11	10	11	55	40
53	0	1	10	N		420	2.62325	858	-	5	13	15	54	14	-0.802	40	5	19	33.77	67.03	16.8	57.67	8.53	35.35	39.79	80.55	6.94	45.67	11.88	31.9	0	33.53	14.14	20.84	0	0	33.84	54	41	43	40	6	8	1	4	10	4	31	20
54	0	1	16	N	21.4619	244	2.38739	599	-	4	25	44	66	2	0.138	49	4	4	34.2	46.38	23.13	44.26	18.72	7.55	10.33	74.56	18.32	68.58	0	6.9	15.04	16.37	77.08	4.64	0	0	33.05	46	48	50	49	10	12	12	12	11	11	50	44
54	1	1	14	Y	37.2819	260	2.41497	651	-	5	15	5	30	19	-0.507	43	6	61	63.74	86.37	39.61	43.43	33.82	76.13	68.39	93.95	52.78	58.43	30.94	100	0	55.77	39.14	37.73	0	50	55.95	30	28	41	50	9	5	8	1	1	10	43	26
54	0	1	12	N	31.2724	87	1.93952	101	-	1	19	25	100	12	-2.223	27	3	3	6.38	0	5.39	2.39	0	16.06	0	25	4.02	0	0	0	0	18.11	7.19	24.42	0	0	6.84	52	42	43	54	13	13	14	12	12	10	53	55
55	1	1	20	N	32.4219	382	2.58206	998	-	4	7	18	60	3	-0.507	43	5	27	36.88	54.32	34.25	37.2	42.05	34.35	31.9	68.3	23.61	15.65	11.97	26.43	23.23	7.34	41.96	3.03	0	50	33.78	28	18	28	46	10	1	7	9	6	13	33	37
56	1	1	11	Ex	24.2215	185	2.26717	482	-	4	19	14	46	19	-0.195	46	8	40	68.61	100	61.13	77.11	28	68.52	79.24	87.6	76.06	59.23	41.44	18.1	31.85	32.18	87.94	45.39	75	50	64.59	25	25	24	33	6	1	1	1	7	4	32	26
57	0	1	11	Y	25.2493	197	2.29447	548	-	4	21	32	51	9	0.138	49	7	26	34.43	86.19	51.67	36.05	8.44	5.16	13.32	44.31	69.39	52.13	35.45	0	0	2.32	62.94	2.51	0	0	34.39	30	31	37	44	7	9	8	9	10	9	20	28
57	1	1	11	Ex	23.7118	166	2.22011	551	-	4	16	1	53	12	0.488	52	6	15	50.81	87.81	37.05	83.33	44.22	33.94	23.2	75	5.38	15.17	21.96	100	43.58	20.52	56.45	43.01	0	50	48.45	44	43	41	40	8	10	3	1	8	3	48	30
58	0	1	11	Y	25.1024	223	2.3483	756	-	4	19	14	53	13	0.138	49	5	42	64.42	88.71	79.41	72.76	52.62	85	39.96	61.6	73.85	90.65	45.72	100	51.96	52.49	83.92	46.55	25	50	69.18	38	19	34	43	4	6	4	7	2	15	37	24
58	0	1	18	N	28.6678	180	2.25527	390	-	4	14	19	70	10	-1.085	38	5	1	41.46	58.55	45.23	53.62	10.61	40.52	30.55	87.25	16.25	51.65	46.41	0	24.57	12.1	69.89	39.21	0	0	41.89	21	22	28	42	4	6	5	9	8	11	37	42
61	1	1	11	N	24.2215	283	2.45179	650	-	4	15	16	70	10	-1.085	38	3	0	27.36	67.73	12.44	24.45	0	31.23	31	25	4.08	7.58	35.22	18.1	23.11	2.82	57.3	8.18	50	0	25.56	63	51	61	51	12	10	12	13	11	12	55	34
61	0	1	13	Ex	22.7265	56	1.74819	65	-	1	11	9	100	20	-1.085	38	2	1	6.19	0	0	1.31	0	0	0	0	0	0	7.14	0	36.8	10.75	25	22.97	0	0	5.81	70	57	56	41	15	12	13	14	11	13	61	38
62	0	1	12	N	33.9506	89	1.94939	104	-	2	9	4	88	4	-2.559	24	5	9	5.79	15.06	0	3.1	8.53	13.19	3.43	12.25	0	0	0	8.33	0	6.83	0	5.41	25	25	6.62	44	36	50	51	13	10	8	9	11	8	41	30
63	1	1	15	Ex	28.1625	107	2.02938	235	-	3	15	20	72	7	-2.559	24	3	18	7.6	6.26	0	4.38	0	0	0	13.4	0	0	0	9.77	8.19	0	14.03	0	25	0	4.89	37	25	40	48	10	10	9	10	10	10	38	38
64	0	1	11	N	23.5666	89	1.94939	116	-	3	5	9	75	5	-2.559	24	2	0	24.12	7.05	16.67	35.35	15.1	7.55	0	6.7	0	16.13	0	8.33	0	0	89.03	0	0	0	15.47	37	ND	ND	ND	12	11	12	7	13	4	45	38
69	0	1	18	N	22.68	102	2.0086	169	-	4	20	63	81	7	-2.223	27	2	1	18.83	9.06	7.3	10.67	46.92	48.06	11.39	13.05	6.26	18.7	7.6	16.67	60.15	5.33	29.37	16.98	0	0	18.21	18	20	35	51	8	9	6	2	11	1	32	51
71	1	1	18	N	25.7443	102	2.0086	145	-	4	3	36	53	7	-2.559	24	2	0	25.73	54.81	4.51	28.85	3.54	36.32	20.67	44.25	0	0	0	18.1	43.28	14.9	55.99	4.74	0	0	23.91	18	24	34	49	5	3	1	2	1	11	27	34
26	1	0	21.5	Ex	19.9594						20			11	-2.953	20	3	3																				48	63	65	66	12	14	14	9	15	4	43	60
30	1	0	15	Ex	26.5625						24			8	-2.559	24	5	24																				49	54	50	49	12	13	5	7	13	4	55	54
31	0	0	14	Y	36.8278						17			5	-2.223	27	5	40																				54	52	58	55	9	12	13	13	13	10	46	62
32	0	0	13	Ex	35.8924						5			1	-5.122	0	3	6																				47	49	51	51	12	12	13	13	10	13	24	49
33	0	0	16	Ex	21.7776						14			4	-3.446	16	2	1																				49	41	42	46	11	14	13	14	16	8	60	60
34	0	0	14	N	35.8327						18			11	-1.92	30	4	14																				49	49	54	53	9	11	13	12	12	10	36	51
37	0	0	12	Ex	27.7698						12			5	1.001	24	3	1																				54	67	79	70	11	13	13	13	12	11	42	50
39	0	0	12	Ex	26.8002						13			0	1.001	24	3	2																				40	45	57	57	8	9	11	11	11	10	45	45
40	0	0	19	Ex	30.3673						23			9	-2.953	20	5	9																				41	52	47	49	14	10	13	13	13	10	56	62
44	0	0	11	N	24.968						4			6	-4.141	9	2	0																				56	49	50	43	13	13	13	13	13	10	33	33
48	0	0	19	Ex	26.8761						18			4	-3.446	16	3	0																				52	49	47	47	14	12	15	11	12	9	49	49
51	1	0	18	N	33.4622						1			2	-3.446	16	2	0																				44	36	49	55	8	11	14	7	13	4	65	53
52	0	0	11	Ex	25.4365						18			1	-5.122	0	6	4																				35	45	50	51	12	12	13	12	12	10	39	42
54	1	0	11	Ex	31.3315						8			21	-3.446	16	2	0																				58	54	54	46	14	13	11	13	13	10	60	42
57	0	0	13	N	30.0712						28			6	-1.92	30	3	15																				56	52	57	48	13	12	14	14	12	12	44	64
58	1	0	12	Ex	31.9046						13			1	-3.446	16	8	49																				56	48	50	43	11	12	13	11	12	9	49	43
58	1	0	17	Ex	28.6424						10			1	-3.446	16	2	1																				38	47	55	55	9	8	12	11	11	10	53	51
62	1	0	10	Ex	22.4913						2			0	-5.122	0	3	10																				54	51	61	52	15	14	13	12	13	9	42	53
67	0	0	15	Ex	30.0947						4			3	-3.446	16	2	0																				45	39	48	49	10	13	13	13	12	11	35	55
68	1	0	16	N	23.5087						2			2	-2.953	20	3	5																				54	44	52	47	13	12	11	12	13	9	66	65
52	1	1				43	1.63347		-
33	1	1
	DM1-affected subject
	Control subjects
	Data excluded from main analysis
[truncated: 19 more columns]
